# Supplementary material for: Integrative Role of RNA N7-methylguanosine in epilepsy: Regulation of neuronal oxidative phosphorylation, programmed death and immune microenvironment
Source: PLoS One. 2025 Jul 14;20(7):e0327256. doi: 10.1371/journal.pone.0327256 (PMC12258582; doi:10.1371/journal.pone.0327256)
Supplement: S1 Table — (XLSX) [file pone.0327256.s008.xlsx]

## Sheet: Sheet1
Supplementary Table 1 | Baseline characters of epilepsy patients between distinct m7G clusters.
	A(N=42)	B(N=49)	Total(N=91)	pvalue	method
Age				0.176	t
Mean±SD	22.10±5.96	24.22±8.42	23.24±7.42
Median[min-max]	21.50[14.00,37.00]	23.00[10.00,48.00]	22.00[10.00,48.00]
Gender				0.27	chi squared
Female	14(15.38%)	23(25.27%)	37(40.66%)
Male	28(30.77%)	26(28.57%)	54(59.34%)
Type				0.05	chi squared
Cryptogenic	18(19.78%)	18(19.78%)	36(39.56%)
Idiopathic	22(24.18%)	20(21.98%)	42(46.15%)
Symptomatic	2(2.20%)	11(12.09%)	13(14.29%)
Drug-response				0.0077	chi squared
Non-responder	17(18.68%)	7(7.69%)	24(26.37%)
Responder	15(16.48%)	18(19.78%)	33(36.26%)
Unmedicated	10(10.99%)	24(26.37%)	34(37.36%)
Drug-using				0.03	chi squared
CBZ	12(13.19%)	7(7.69%)	19(20.88%)
PHT	9(9.89%)	4(4.40%)	13(14.29%)
Unmedicated	10(10.99%)	24(26.37%)	34(37.36%)
VA	11(12.09%)	14(15.38%)	25(27.47%)
