# Supplementary material for: Integrative Role of RNA N7-methylguanosine in epilepsy: Regulation of neuronal oxidative phosphorylation, programmed death and immune microenvironment
Source: PLoS One. 2025 Jul 14;20(7):e0327256. doi: 10.1371/journal.pone.0327256 (PMC12258582; doi:10.1371/journal.pone.0327256)
Supplement: S2 Table — (XLSX) [file pone.0327256.s009.xlsx]

## Sheet: Sheet1
Supplementary Table 2 | Detailed sequences of primers for PCR.
Primer	Sequence(5’---→3’)
Homo-METTL1-188F	TCATCAGTCCACCCTGCTA
Homo-METTL1-188R	TGAGGTGCCTAGATGTCCCA
Homo-NUDT3-123F	AGCTCAAGTCGAACCAGACC
Homo-NUDT3-123R	CTGGATGGCGACTACTGCTC
Homo-EIF4E3-123F	TTTAGTGGGTGAAGCGACTGT
Homo-EIF4E3-123R	TGTTTTCCACGTCCACCTTCAA
Homo-LARP1-79F	CACTCATCTTTGCGGCCCTA
Homo-LARP1-79R	TCTGGTTCCTCCCTCCTACG
Homo-EIF4A1-165F	GAAACCCTGACCATCACCCA
Homo-EIF4A1-165R	AGAGCCAGAACGAAACTCCC
Homo-IFIT5-144F	CCAGCCTTACGTCCTTCGTT
Homo-IFIT5-144R	GCCCTGTAGCAAAGTCCCAT
Homo-LSM1-136F	GTGGAGCGTATTCATGTGGG
Homo-LSM1-136R	TGGATACTTGCTGGAGGGGT
Homo-SNUPN-114F	ACAGGCGAAACTCAACAGCA
Homo-SNUPN-114R	CATAAAAAGGGTGTCCCCGC
